# Supplementary material for: Considerations for fatty acids in standardized reference diet for parthenogenetic marbled crayfish Procambarus virginalis model organism
Source: Sci Rep. 2024 Jul 10;14:15933. doi: 10.1038/s41598-024-66268-7 (PMC11237046; doi:10.1038/s41598-024-66268-7)
Supplement: Supplementary file 1 — Supplementary Information. [file 41598_2024_66268_MOESM1_ESM.xlsx]

## Sheet: Table S1
	Table S1: Amino acids composition in g per 100 g of original matter (as fed to tanks; chironomids = wet weight).
	Sample ID	Traditional lab feed	Methionin	Lysin	Threonin	Aspartic acid	Serin	Glutamic acid	Glycin	Alanin	Tyrosin	Valin	Phenylalanin	Isoleucin	Leucin	Histidin	Arginin	Cystein	Prolin	Tryptofan
	K-1509	Sera granugreen - ornamental fish feed	0.892	1.63	1.2	2.33	1.52	7.54	1.55	1.58	1.07	1.66	1.38	1.14	2.38	0.965	1.56	0.528	0.169	0.022
	K-1510	Tetra wafer mix - ornamental fish feed	0.977	3.32	1.88	4.21	2.24	7.42	2.59	2.6	1.59	2.18	1.99	1.68	3.86	1.28	2.53	0.561	0.189	0.026
	K-1511	Chironomids	0.151	0.327	0.225	0.542	0.25	0.618	0.23	0.459	0.199	0.293	0.274	0.213	0.466	0.235	0.218	0.073	0.041	0.005

## Sheet: Table S2
	Table S2: Whole body amino acid quantification (g 100 g−1 dry weight) of wild-caught marbled crayfish Procambarus virginalis. Each column indicates pooled animals (2-3) collected between June till November 2021.								Fatty acids profile of three wild-caught adult (Prostřední pond, Prague, Czech Republic) whole-body homogenate.
	Source	Czechia	Czechia	Hungary	Hungary	Slovakia	Slovakia		Fatty acid	Share (% of total lipid)
	Maturity	Mature	Mature	Mature	Mature	Mature	Mature		C14:0	0.626992
	Sample ID	4313	4314	6794	6795	6796	6797		C14:1	0.752647
	Met	0.99	0.41	1.54	1.33	1.09	1.17		C16:0	16.1103
	Lys	3.12	2.43	3.66	2.34	2.38	2.68		C16:1	4.40988
	Thr	1.71	1.52	1.66	1.38	2.07	2		C18:0	7.89735
	Asp	4.39	3.72	7.46	5.77	8	8.63		C18:1n-9	23.1844
	Ser	1.74	1.51	1.54	1	1.83	1.88		C18:1n-7	5.02575
	Glu	7.65	6.39	5.36	3.34	6.14	6.25		C18:2n-6	16.4377
	Gly	2.68	2.11	2.9	1.88	1.99	2.17		C18:3n-3	3.98403
	Ala	2.62	2.11	1.69	1.79	2.17	2.85		C20:0	0.509837
	Tyr	1.54	1.3	1.2	0.94	1.22	1.7		C20:1n-9	0.735067
	Val	2.18	1.67	2.91	2.23	1.72	2.14		C20:2n-6	1.27867
	Phe	2.04	1.5	1.97	0.84	1.4	1.48		C20:4n-6	5.37835
	Ile	2.1	1.77	2.18	1.74	2.41	2.87		C20:3n-3	0.415774
	Leu	7.99	7.65	8.26	7.04	6.84	7.85		C22:0	0.366622
	His	1.71	1.27	0.83	0.33	0.68	0.71		C22:1n-9	Not found
	Arg	2.24	2.12	1.23	0.58	2.3	2.55		C20:5n-3	10.4619
	Cys	0.49	0.35	0.64	0.5	0.45	0.51		C24:0	0.137028
	Pro	0.16	0.08	0.63	0.54	1.07	0.95		C24:1n-9	Not found
	Try*	0.02	0.03	0.33	0.39	0.11	0.27		C22:5n-3	0.365175
	*All amino acid results are accredited; except tryptophan.								C22:6n-3	1.9225
									Sum total	100
									SFA	25.6482
									MUFA	34.1078
									PUFA	40.2441
									n-3	17.1494
									n-6	23.0947
									n-3/n-6	0.742566
									n-3 HUFA	13.1653
									EPA + DHA	12.3844
										g/ 100 g wet weight
									Crude lipid content %	0.82

## Sheet: Table S3
	Table S3: Whole body amino acid quantification (g 100 g−1 dry weight) of wild-caught marbled crayfish Procambarus virginalis. Each column indicates pooled animals (2-3) collected between June till November 2021.
	Source	Czechia	Czechia	Hungary	Hungary	Slovakia	Slovakia
	Maturity	Mature	Mature	Mature	Mature	Mature	Mature
	Sample ID	4313	4314	6794	6795	6796	6797		Avg. AA content (% dry matter)	Avg AA. Coefficient (% of TAA)	AA (% of Lys)	Average AA conent (g/ 1000 g DM)
	Met	0.99	0.41	1.54	1.33	1.09	1.17		1.08833	2.55298	39.3371	10.8833
	Lys	3.12	2.43	3.66	2.34	2.38	2.68		2.76833	6.49386	100.06	27.6833
	Thr	1.71	1.52	1.66	1.38	2.07	2		1.72333	4.04254	62.2887	17.2333
	Asp	4.39	3.72	7.46	5.77	8	8.63		6.32833	14.8448	228.733	63.2833
	Ser	1.74	1.51	1.54	1	1.83	1.88		1.58333	3.71413	57.2285	15.8333
	Glu	7.65	6.39	5.36	3.34	6.14	6.25		5.855	13.7345	211.625	58.55
	Gly	2.68	2.11	2.9	1.88	1.99	2.17		2.28833	5.36789	82.7102	22.8833
	Ala	2.62	2.11	1.69	1.79	2.17	2.85		2.205	5.17241	79.6982	22.05
	Tyr	1.54	1.3	1.2	0.94	1.22	1.7		1.31667	3.08859	47.59	13.1667
	Val	2.18	1.67	2.91	2.23	1.72	2.14		2.14167	5.02385	77.4091	21.4167
	Phe	2.04	1.5	1.97	0.84	1.4	1.48		1.53833	3.60857	55.602	15.3833
	Ile	2.1	1.77	2.18	1.74	2.41	2.87		2.17833	5.10986	78.7344	21.7833
	Leu	7.99	7.65	8.26	7.04	6.84	7.85		7.605	17.8395	274.877	76.05
	His	1.71	1.27	0.83	0.33	0.68	0.71		0.921667	2.16201	33.313	9.21667
	Arg	2.24	2.12	1.23	0.58	2.3	2.55		1.83667	4.30839	66.3851	18.3667
	Cys	0.49	0.35	0.64	0.5	0.45	0.51		0.49	1.14943	17.7107	4.9
	Pro	0.16	0.08	0.63	0.54	1.07	0.95		0.571667	1.341	20.6625	5.71667
	Try*	0.02	0.03	0.33	0.39	0.11	0.27		0.191667	0.449605	6.92766	1.91667
	*All amino acid results are accredited; except tryptophan.
								Total AA	42.6317			426.317
	Ideal protein concept		Lysin*	Threonin*	Aspartic acid	Serin	Glutamic acid	Glycin	Alanin	Tyrosin	Valin*	Phenylalanin*	Isoleucin*	Leucin*	Histidin*	Arginin*	Cystein	Prolin	Tryptofan*	Methionine*
	For marbled Crayfish (from wild specimens in data S2)		100.06	62.2887	228.733	57.2285	211.625	82.7102	79.6982	47.59	77.4091	55.602	78.7344	274.877	33.313	66.3851	17.7107	20.6625	6.92766	39.3371
	Traditionally used lab feed (from data S1)	Sera granugreen	100	73.6196	142.945	93.2515	462.577	95.092	96.9325	65.6442	101.84	84.6626	69.9387	146.012	59.2025	95.7055	32.3926	10.3681	1.34969	87.1166
		Tetra wafer mix	100	56.6265	126.807	67.4699	223.494	78.012	78.3133	47.8916	65.6627	59.9398	50.6024	116.265	38.5542	76.2048	16.8976	5.69277	0.783133	46.3253
		Chironomids	100	68.8073	165.749	76.4526	188.991	70.3364	140.367	60.8563	89.6024	83.792	65.1376	142.508	71.8654	66.6667	22.3242	12.5382	1.52905	68.5015
	Deficiency or sufficiency between feed and crayfish ideal protein concept	Sera granugreen		11.3309	-85.7885	36.023	250.952	12.3818	17.2343	18.0542	24.4314	29.0606	-8.79571	-128.865	25.8894	29.3205	14.6819	-10.2944	-5.57797	47.7795
		Tetra wafer mix		-5.66219	-101.926	10.2414	11.869	-4.69819	-1.38496	0.301555	-11.7464	4.33776	-28.132	-158.612	5.24121	9.81976	-0.813123	-14.9697	-6.14453	6.98824
		Chironomids		6.51864	-62.984	19.2241	-22.6341	-12.3738	60.6688	13.2663	12.1934	28.19	-13.5967	-132.37	38.5524	0.281612	4.61345	-8.12427	-5.39861	29.1645
														Red blocks or bars are indicative of deficient amino acids profile.
														*Indispensable amino acids [focus of study]

## Sheet: Table S4
	Table S4: Experimental diets were clustered according to near-similar (iso-) protein content and gross energy-to-protein ratio.
	AsFed=1		WinFeed 2.8 (Least Cost Feed Formulation) FEED STORE http://www.winfeed.com
	DM=2		Feed Store Name	Integrated Feed Store
	1	Reference	Discription	Price	Dry Matter %age	Fiber %	Lipid %	Protein %	Phosphorus %	Ash %	NFE %	Calcium %	Gross energy kcal/100g	Methionine %	Lysine %	Threonine %	Aspartic acid %	Glutamic acid %	Serine %	Proline %	Cysteine %	Valine %	Tyrosine %	Alanine %	Glycine %	Phenylalanine %	Isoleucine %	Leucine %	Histidine %	Arginine %	Tryptophan %	Lysine coefficient %	Methionine coefficient %	Arginine coefficient %	Leucine coefficient %
	Shrimp feed PL			0	0	1	5.85	64.1	1.55	9.14	9.76	1.59	411.54	1.55	4.11	2.53	5.29	9.41	2.72	0.44	0.58	3.11	2.41	3.5	3.81	2.5	2.29	4.46	1.38	3.3	0.21	6.41	2.42	5.15	6.96
	Fish feed fry			0	94.1	1	10	63.8	1.63	11.9	8.4	1.9	378.8	1.48	3.72	2.33	4.89	10.9	2.61	0.45	0.7	2.84	2.3	3.33	3.27	2.51	2.18	4.33	1.27	2.89	0.26	5.83	2.23	4.53	6.79
	Serra ganugreen			0	94.3	1	8.72	40.9	0.835	4.87	39.81	0.67	401.32	0.89	1.63	1.2	2.33	7.54	1.52	0.17	0.53	1.66	1.07	1.58	1.55	1.38	1.14	2.38	0.97	1.56	0.02	3.99	2.18	3.81	5.82
	Tetra wafer			0	94.9	1	7.38	50.6	1.23	7.75	29.17	1.13	385.5	0.98	3.32	1.88	4.21	7.42	2.24	0.19	0.56	2.18	1.59	2.6	2.59	1.99	1.68	3.86	1.28	2.53	0.03	6.56	1.93	5	7.63
	Chironomids			0	94.5	1	4.56	61.76	0.62	26.86	1.33	4.06	293.36	1.25	2.71	1.87	4.49	5.12	2.07	0.34	0.61	2.43	1.65	3.8	1.91	2.27	1.77	3.86	1.95	1.81	0.04	4.39	2.03	2.93	6.26
	Spirulina			0	93.3	1	5.85	69.4	0.963	6.32	11.73	0.1	377.17	1.46	2.86	3.08	5.99	8.25	3.06	0.28	0.67	3.97	3.05	4.36	2.87	2.69	3.06	5.31	0.92	3.82	0.15	4.12	2.1	5.5	7.65
	Calcium carbonate			0	95	0	0	0	0	99	0	40	0	0	0	0	0	0	0	0	0	0	0	0	0	0	0	0	0	0	0	0	0	0	0

## Sheet: Table S5
	Table S5: Body weight (g) of marbled crayfish Procambarus virginalis (juveniles) at stocking (day 0). CHI, Chironomids; CHI + SPI, Chironomids + Spirulina; SER, Sera Granugreen; SER + SPI, Sera Granugreen + Spirulina; FISH, Fish feed; SHRIMP, Shrimp feed.
	Treatment	sl.no	Tanks	body_weight
	CHI	1	Tank 1	0.0283
	CHI	2	Tank 1	0.0189
	CHI	3	Tank 1	0.0407
	CHI	4	Tank 1	0.0174
	CHI	5	Tank 1	0.0149
	CHI	6	Tank 1	0.0272
	CHI	7	Tank 1	0.0232
	CHI	8	Tank 1	0.0169
	CHI	9	Tank 1	0.0187
	CHI	10	Tank 1	0.0226
	CHI	11	Tank 1	0.0234
	CHI	12	Tank 1	0.0182
	CHI	13	Tank 1	0.0465
	CHI	14	Tank 1	0.0266
	CHI	15	Tank 1	0.0226
	CHI	16	Tank 1	0.0285
	CHI	17	Tank 1	0.0252
	CHI	18	Tank 1	0.0258
	CHI	19	Tank 1	0.0326
	CHI	20	Tank 1	0.0254
	CHI+SPI	21	Tank 2	0.0195
	CHI+SPI	22	Tank 2	0.02
	CHI+SPI	23	Tank 2	0.0197
	CHI+SPI	24	Tank 2	0.0274
	CHI+SPI	25	Tank 2	0.0334
	CHI+SPI	26	Tank 2	0.0257
	CHI+SPI	27	Tank 2	0.0206
	CHI+SPI	28	Tank 2	0.0172
	CHI+SPI	29	Tank 2	0.028
	CHI+SPI	30	Tank 2	0.0234
	CHI+SPI	31	Tank 2	0.0293
	CHI+SPI	32	Tank 2	0.0193
	CHI+SPI	33	Tank 2	0.0193
	CHI+SPI	34	Tank 2	0.0288
	CHI+SPI	35	Tank 2	0.0384
	CHI+SPI	36	Tank 2	0.0242
	CHI+SPI	37	Tank 2	0.031
	CHI+SPI	38	Tank 2	0.0294
	CHI+SPI	39	Tank 2	0.0192
	CHI+SPI	40	Tank 2	0.017
	FISH	41	Tank 3	0.0132
	FISH	42	Tank 3	0.0279
	FISH	43	Tank 3	0.0168
	FISH	44	Tank 3	0.0453
	FISH	45	Tank 3	0.0164
	FISH	46	Tank 3	0.0154
	FISH	47	Tank 3	0.0304
	FISH	48	Tank 3	0.0291
	FISH	49	Tank 3	0.0337
	FISH	50	Tank 3	0.0311
	FISH	51	Tank 3	0.021
	FISH	52	Tank 3	0.0289
	FISH	53	Tank 3	0.0273
	FISH	54	Tank 3	0.0066
	FISH	55	Tank 3	0.0177
	FISH	56	Tank 3	0.0319
	FISH	57	Tank 3	0.0194
	FISH	58	Tank 3	0.0213
	FISH	59	Tank 3	0.0286
	FISH	60	Tank 3	0.0239
	SHRIMP	61	Tank 4	0.0158
	SHRIMP	62	Tank 4	0.0227
	SHRIMP	63	Tank 4	0.0279
	SHRIMP	64	Tank 4	0.0226
	SHRIMP	65	Tank 4	0.0276
	SHRIMP	66	Tank 4	0.0265
	SHRIMP	67	Tank 4	0.0237
	SHRIMP	68	Tank 4	0.0344
	SHRIMP	69	Tank 4	0.0191
	SHRIMP	70	Tank 4	0.0235
	SHRIMP	71	Tank 4	0.0275
	SHRIMP	72	Tank 4	0.0325
	SHRIMP	73	Tank 4	0.0301
	SHRIMP	74	Tank 4	0.0296
	SHRIMP	75	Tank 4	0.0291
	SHRIMP	76	Tank 4	0.0216
	SHRIMP	77	Tank 4	0.0205
	SHRIMP	78	Tank 4	0.0221
	SHRIMP	79	Tank 4	0.0273
	SHRIMP	80	Tank 4	0.0235
	SER	81	Tank 5	0.0281
	SER	82	Tank 5	0.0175
	SER	83	Tank 5	0.0417
	SER	84	Tank 5	0.0325
	SER	85	Tank 5	0.0365
	SER	86	Tank 5	0.0158
	SER	87	Tank 5	0.0192
	SER	88	Tank 5	0.039
	SER	89	Tank 5	0.0159
	SER	90	Tank 5	0.0177
	SER	91	Tank 5	0.0223
	SER	92	Tank 5	0.0228
	SER	93	Tank 5	0.0227
	SER	94	Tank 5	0.036
	SER	95	Tank 5	0.0176
	SER	96	Tank 5	0.0244
	SER	97	Tank 5	0.0208
	SER	98	Tank 5	0.0155
	SER	99	Tank 5	0.0289
	SER	100	Tank 5	0.0148
	SER+SPI	101	Tank 6	0.0151
	SER+SPI	102	Tank 6	0.0214
	SER+SPI	103	Tank 6	0.0243
	SER+SPI	104	Tank 6	0.028
	SER+SPI	105	Tank 6	0.0182
	SER+SPI	106	Tank 6	0.0074
	SER+SPI	107	Tank 6	0.017
	SER+SPI	108	Tank 6	0.0275
	SER+SPI	109	Tank 6	0.0221
	SER+SPI	110	Tank 6	0.0167
	SER+SPI	111	Tank 6	0.0257
	SER+SPI	112	Tank 6	0.0192
	SER+SPI	113	Tank 6	0.0187
	SER+SPI	114	Tank 6	0.0177
	SER+SPI	115	Tank 6	0.0314
	SER+SPI	116	Tank 6	0.0321
	SER+SPI	117	Tank 6	0.0362
	SER+SPI	118	Tank 6	0.0351
	SER+SPI	119	Tank 6	0.033
	SER+SPI	120	Tank 6	0.0276
	CHI	121	Tank 7	0.0254
	CHI	122	Tank 7	0.0217
	CHI	123	Tank 7	0.0144
	CHI	124	Tank 7	0.0149
	CHI	125	Tank 7	0.0278
	CHI	126	Tank 7	0.031
	CHI	127	Tank 7	0.02
	CHI	128	Tank 7	0.0196
	CHI	129	Tank 7	0.0277
	CHI	130	Tank 7	0.0272
	CHI	131	Tank 7	0.0366
	CHI	132	Tank 7	0.0309
	CHI	133	Tank 7	0.0255
	CHI	134	Tank 7	0.0304
	CHI	135	Tank 7	0.024
	CHI	136	Tank 7	0.0232
	CHI	137	Tank 7	0.0191
	CHI	138	Tank 7	0.0214
	CHI	139	Tank 7	0.0243
	CHI	140	Tank 7	0.028
	CHI+SPI	141	Tank 8	0.0266
	CHI+SPI	142	Tank 8	0.0258
	CHI+SPI	143	Tank 8	0.0296
	CHI+SPI	144	Tank 8	0.033
	CHI+SPI	145	Tank 8	0.0313
	CHI+SPI	146	Tank 8	0.029
	CHI+SPI	147	Tank 8	0.0172
	CHI+SPI	148	Tank 8	0.0369
	CHI+SPI	149	Tank 8	0.021
	CHI+SPI	150	Tank 8	0.0363
	CHI+SPI	151	Tank 8	0.0141
	CHI+SPI	152	Tank 8	0.0338
	CHI+SPI	153	Tank 8	0.0333
	CHI+SPI	154	Tank 8	0.0384
	CHI+SPI	155	Tank 8	0.0306
	CHI+SPI	156	Tank 8	0.0213
	CHI+SPI	157	Tank 8	0.027
	CHI+SPI	158	Tank 8	0.0305
	CHI+SPI	159	Tank 8	0.0273
	CHI+SPI	160	Tank 8	0.0243
	FISH	161	Tank 9	0.0271
	FISH	162	Tank 9	0.0371
	FISH	163	Tank 9	0.0585
	FISH	164	Tank 9	0.0183
	FISH	165	Tank 9	0.0341
	FISH	166	Tank 9	0.0297
	FISH	167	Tank 9	0.0172
	FISH	168	Tank 9	0.026
	FISH	169	Tank 9	0.0255
	FISH	170	Tank 9	0.0259
	FISH	171	Tank 9	0.0174
	FISH	172	Tank 9	0.0165
	FISH	173	Tank 9	0.0179
	FISH	174	Tank 9	0.0152
	FISH	175	Tank 9	0.0169
	FISH	176	Tank 9	0.0176
	FISH	177	Tank 9	0.0156
	FISH	178	Tank 9	0.0383
	FISH	179	Tank 9	0.0248
	FISH	180	Tank 9	0.0284
	SHRIMP	181	Tank 10	0.0346
	SHRIMP	182	Tank 10	0.0306
	SHRIMP	183	Tank 10	0.0308
	SHRIMP	184	Tank 10	0.0264
	SHRIMP	185	Tank 10	0.0313
	SHRIMP	186	Tank 10	0.0371
	SHRIMP	187	Tank 10	0.0257
	SHRIMP	188	Tank 10	0.0304
	SHRIMP	189	Tank 10	0.0272
	SHRIMP	190	Tank 10	0.026
	SHRIMP	191	Tank 10	0.0251
	SHRIMP	192	Tank 10	0.0212
	SHRIMP	193	Tank 10	0.026
	SHRIMP	194	Tank 10	0.0232
	SHRIMP	195	Tank 10	0.0244
	SHRIMP	196	Tank 10	0.0187
	SHRIMP	197	Tank 10	0.0192
	SHRIMP	198	Tank 10	0.0251
	SHRIMP	199	Tank 10	0.0246
	SHRIMP	200	Tank 10	0.0205
	SER	201	Tank 11	0.0158
	SER	202	Tank 11	0.0413
	SER	203	Tank 11	0.0227
	SER	204	Tank 11	0.0194
	SER	205	Tank 11	0.0291
	SER	206	Tank 11	0.0153
	SER	207	Tank 11	0.0263
	SER	208	Tank 11	0.037
	SER	209	Tank 11	0.0334
	SER	210	Tank 11	0.0223
	SER	211	Tank 11	0.0324
	SER	212	Tank 11	0.0301
	SER	213	Tank 11	0.0261
	SER	214	Tank 11	0.0338
	SER	215	Tank 11	0.0238
	SER	216	Tank 11	0.0401
	SER	217	Tank 11	0.0295
	SER	218	Tank 11	0.0337
	SER	219	Tank 11	0.0204
	SER	220	Tank 11	0.0309
	SER+SPI	221	Tank 12	0.025
	SER+SPI	222	Tank 12	0.0299
	SER+SPI	223	Tank 12	0.0361
	SER+SPI	224	Tank 12	0.0236
	SER+SPI	225	Tank 12	0.0403
	SER+SPI	226	Tank 12	0.0206
	SER+SPI	227	Tank 12	0.0255
	SER+SPI	228	Tank 12	0.019
	SER+SPI	229	Tank 12	0.0234
	SER+SPI	230	Tank 12	0.0263
	SER+SPI	231	Tank 12	0.0227
	SER+SPI	232	Tank 12	0.0261
	SER+SPI	233	Tank 12	0.0176
	SER+SPI	234	Tank 12	0.0178
	SER+SPI	235	Tank 12	0.0196
	SER+SPI	236	Tank 12	0.0185
	SER+SPI	237	Tank 12	0.0242
	SER+SPI	238	Tank 12	0.0186
	SER+SPI	239	Tank 12	0.0186
	SER+SPI	240	Tank 12	0.0331
	CHI	241	Tank 13	0.0291
	CHI	242	Tank 13	0.0249
	CHI	243	Tank 13	0.0451
	CHI	244	Tank 13	0.0317
	CHI	245	Tank 13	0.0286
	CHI	246	Tank 13	0.0273
	CHI	247	Tank 13	0.0236
	CHI	248	Tank 13	0.0241
	CHI	249	Tank 13	0.0284
	CHI	250	Tank 13	0.0351
	CHI	251	Tank 13	0.0131
	CHI	252	Tank 13	0.0171
	CHI	253	Tank 13	0.0295
	CHI	254	Tank 13	0.027
	CHI	255	Tank 13	0.0262
	CHI	256	Tank 13	0.0282
	CHI	257	Tank 13	0.0261
	CHI	258	Tank 13	0.029
	CHI	259	Tank 13	0.0352
	CHI	260	Tank 13	0.0391
	CHI+SPI	261	Tank 14	0.0248
	CHI+SPI	262	Tank 14	0.0401
	CHI+SPI	263	Tank 14	0.034
	CHI+SPI	264	Tank 14	0.0274
	CHI+SPI	265	Tank 14	0.0312
	CHI+SPI	266	Tank 14	0.0283
	CHI+SPI	267	Tank 14	0.0263
	CHI+SPI	268	Tank 14	0.0359
	CHI+SPI	269	Tank 14	0.028
	CHI+SPI	270	Tank 14	0.0363
	CHI+SPI	271	Tank 14	0.0385
	CHI+SPI	272	Tank 14	0.0319
	CHI+SPI	273	Tank 14	0.036
	CHI+SPI	274	Tank 14	0.0324
	CHI+SPI	275	Tank 14	0.0286
	CHI+SPI	276	Tank 14	0.0272
	CHI+SPI	277	Tank 14	0.0275
	CHI+SPI	278	Tank 14	0.0433
	CHI+SPI	279	Tank 14	0.027
	CHI+SPI	280	Tank 14	0.0251
	FISH	281	Tank 15	0.0273
	FISH	282	Tank 15	0.0203
	FISH	283	Tank 15	0.0334
	FISH	284	Tank 15	0.0272
	FISH	285	Tank 15	0.0222
	FISH	286	Tank 15	0.0313
	FISH	287	Tank 15	0.0264
	FISH	288	Tank 15	0.0327
	FISH	289	Tank 15	0.0254
	FISH	290	Tank 15	0.0204
	FISH	291	Tank 15	0.024
	FISH	292	Tank 15	0.0274
	FISH	293	Tank 15	0.0394
	FISH	294	Tank 15	0.0317
	FISH	295	Tank 15	0.0209
	FISH	296	Tank 15	0.0282
	FISH	297	Tank 15	0.0237
	FISH	298	Tank 15	0.0287
	FISH	299	Tank 15	0.0319
	FISH	300	Tank 15	0.0258
	SHRIMP	301	Tank 16	0.0319
	SHRIMP	302	Tank 16	0.0361
	SHRIMP	303	Tank 16	0.0251
	SHRIMP	304	Tank 16	0.0235
	SHRIMP	305	Tank 16	0.0169
	SHRIMP	306	Tank 16	0.0418
	SHRIMP	307	Tank 16	0.0435
	SHRIMP	308	Tank 16	0.0286
	SHRIMP	309	Tank 16	0.0281
	SHRIMP	310	Tank 16	0.0321
	SHRIMP	311	Tank 16	0.0229
	SHRIMP	312	Tank 16	0.0273
	SHRIMP	313	Tank 16	0.0272
	SHRIMP	314	Tank 16	0.0299
	SHRIMP	315	Tank 16	0.0235
	SHRIMP	316	Tank 16	0.024
	SHRIMP	317	Tank 16	0.0197
	SHRIMP	318	Tank 16	0.0179
	SHRIMP	319	Tank 16	0.0213
	SHRIMP	320	Tank 16	0.0239
	SER	321	Tank 17	0.0207
	SER	322	Tank 17	0.0342
	SER	323	Tank 17	0.0389
	SER	324	Tank 17	0.0332
	SER	325	Tank 17	0.0281
	SER	326	Tank 17	0.0343
	SER	327	Tank 17	0.0419
	SER	328	Tank 17	0.0283
	SER	329	Tank 17	0.0275
	SER	330	Tank 17	0.0246
	SER	331	Tank 17	0.0297
	SER	332	Tank 17	0.029
	SER	333	Tank 17	0.0348
	SER	334	Tank 17	0.023
	SER	335	Tank 17	0.0232
	SER	336	Tank 17	0.0172
	SER	337	Tank 17	0.0275
	SER	338	Tank 17	0.0271
	SER	339	Tank 17	0.0237
	SER	340	Tank 17	0.0214
	SER+SPI	341	Tank 18	0.0196
	SER+SPI	342	Tank 18	0.0368
	SER+SPI	343	Tank 18	0.0249
	SER+SPI	344	Tank 18	0.0193
	SER+SPI	345	Tank 18	0.0394
	SER+SPI	346	Tank 18	0.0245
	SER+SPI	347	Tank 18	0.0446
	SER+SPI	348	Tank 18	0.0429
	SER+SPI	349	Tank 18	0.0249
	SER+SPI	350	Tank 18	0.0268
	SER+SPI	351	Tank 18	0.0295
	SER+SPI	352	Tank 18	0.0314
	SER+SPI	353	Tank 18	0.0392
	SER+SPI	354	Tank 18	0.0291
	SER+SPI	355	Tank 18	0.0233
	SER+SPI	356	Tank 18	0.0248
	SER+SPI	357	Tank 18	0.0283
	SER+SPI	358	Tank 18	0.0267
	SER+SPI	359	Tank 18	0.0284
	SER+SPI	360	Tank 18	0.0285

## Sheet: Table S6
	Table S6: Final body weight (g) of marbled crayfish Procambarus virginalis after 100 days of culture. CHI, Chironomids; CHI + SPI, Chironomids + Spirulina; SER, Sera Granugreen; SER + SPI, Sera Granugreen + Spirulina; FISH, Fish feed; SHRIMP, Shrimp feed.
		Tank 1	Tank 2	Tank 3	Tank 4	Tank 5	Tank 6	Tank 7	Tank 8	Tank 9	Tank 10	Tank 11	Tank 12	Tank 13	Tank 14	Tank 15	Tank 16	Tank 17	Tank 18		Sl no.	Replicate	Diets	TL_mm	CL_mm
	Sl:no. of total animals	CHI	CHI+SPI	FISH	SHRIMP	SER	SER+SPI	CHI	CHI+SPI	FISH	SHRIMP	SER	SER+SPI	CHI	CHI+SPI	FISH	SHRIMP	SER	SER+SPI		1	1	CHI	32.4	15.1
	1	0.8718	1.479	1.4032	1.8303	2.0216	1.8587	0.4612	1.1688	2.626	2.0378	1.6993	1.7464	1.0395	1.1554	2.3519	2.6544	1.0789	2.0959		2	1	CHI	22.3	11.8
	2	0.2657	0.8714	1.4242	1.0323	0.8845	1.2859	0.3972	1.4577	1.5595	2.2884	1.0185	0.7912	0.4421	0.9571	1.1929	0.9091	0.927	1.0297		3	1	CHI	39.4	17.8
	3	1.389	1.2034	1.5728	0.7861	0.6532	1.0449	0.3551	0.7964	1.2578	1.0912	0.7054	0.9219	0.5361	0.965	0.8944	0.6197	0.4412	1.2971		4	1	CHI	33.3	15
	4	0.942	0.9774	1.6992	0.7363	0.5667	0.8592	0.5502	0.7213	1.0912	1.1222	1.0746	0.6959	0.628	0.6613	1.191	0.5421	0.448	1.0698		5	1	CHI	36.1	17
	5	1.0818	1.172	1.1883	1.0106	0.4528	0.7303	0.4133	0.7099	1.4318	1.1817	0.6085	0.7958	0.4008	1.2384	1.995	0.9448	0.4212	0.775		6	1	CHI	23.8	11.7
	6	0.2623	1.4199	1.1248	0.6521	0.4957	1.0978	0.5676	0.6001	0.9591	0.9986	0.2521	0.6863	0.3621	0.9469	1.2958	0.7024	0.3488	0.6663		7	1	CHI	31.3	15.1
	7	0.6037	0.9557	1.1108	0.6498	0.41	0.6415	0.807	0.6801	1.1717	0.7841	0.2252	0.443	0.3032	0.8299	1.1923	0.5973	0.2592	0.4058		8	1	CHI	30.2	13
	8	0.5254	0.6544	1.3432	0.5382	0.3904	0.6688	0.6426	0.7766	1.1447	0.7262	0.3062	0.6016	0.5015	0.6912	1.0619	0.6545	0.3416	0.4439		9	1	CHI	30.4	14.1
	9	0.6404	0.3007	1.1032	0.419	0.2983	0.4987	0.3977	0.5719	0.6723	0.8065	0.2212	0.682	0.4314	0.5242	1.0898	0.3401	0.2922	0.4102		10	1	CHI	24.3	11
	10	0.2726	0.6297	1.2501	0.4874	0.2536	0.345	0.5187	0.6557	0.7245	0.8021	0.1922	0.5019	0.5176	0.7905	1.0672		0.2468	0.3789		11	1	CHI	20.1	11.1
	11	0.1167	0.4318	1.0574	0.3562		0.398	0.3937	0.5316	0.7343	0.4842	0.1636	0.3147	0.4517	0.5011	1.1212		0.2363	0.2472		12	1	CHI	22.3	12
	12	0.3027	0.3512	1.1071			0.298	0.4893	0.4716	0.6241	0.564		0.2531	0.4688	0.7899	0.7761		0.2059			13	1	CHI	22.5	13.1
	13	0.3203	0.3461	1.289			0.257	0.3644	0.4401	0.4118	0.5381		0.2354	0.6014	0.5572	0.6589		0.1216			14	1	CHI	21.5	12.6
	14	0.2588	0.3392	0.6373			0.1841	0.365	0.5065	0.3348			0.2715	0.26	0.4215	0.4964					15	1	CHI	21.1	13.1
	15	0.2832	0.2921	0.7555			0.2287	0.3111	0.4431	0.314			0.278	0.341	0.3945	0.6143					16	1	CHI	23.1	13.5
	16	0.3785	0.19	0.6297			0.2531	0.2829	0.3918				0.2164	0.2018	0.3773	0.4596					17	1	CHI	23.1	12.9
	17	0.3255	0.1543	0.4506				0.3112						0.216	0.191	0.5069					18	1	CHI	23.2	12.5
	18	0.3045		0.438				0.2715						0.2212	0.2566						19	1	CHI
	19			0.3476				0.2243													20	1	CHI
	20																				21	2	CHI	27.7	13.3
																					22	2	CHI	25.7	11.4
	median (used in SGR)	0.62205	0.91355	1.2501	0.6521	0.47425	0.79475	0.48995	0.7156	1.0912	0.90255	0.45735	0.6911	0.4718	0.8884	1.1404	0.6545	0.385	0.6663		23	2	CHI	25	11.2
																					24	2	CHI	29.9	13.2
																					25	2	CHI	27.4	13.8
																					26	2	CHI	28.4	13.2
																					27	2	CHI	32.4	15.3
																					28	2	CHI	29.8	14.7
																					29	2	CHI	25.9	12.8
																					30	2	CHI	29.9	13.7
																					31	2	CHI	28.9	13.8
																					32	2	CHI	16.4	13
																					33	2	CHI	14.6	12.7
																					34	2	CHI	14.1	12.4
																					35	2	CHI	24	11.1
																					36	2	CHI	22.7	11.2
																					37	2	CHI	23.3	11.3
																					38	2	CHI	21.5	11.1
																					39	2	CHI	21.3	10.5
																					40	2	CHI
																					41	3	CHI	35.5	17.6
																					42	3	CHI	25.2	12.9
																					43	3	CHI	28.4	13.9
																					44	3	CHI	30.2	14.8
																					45	3	CHI	24.7	11.3
																					46	3	CHI	23.6	11.2
																					47	3	CHI	23.8	11.8
																					48	3	CHI	26.3	12.5
																					49	3	CHI	26.3	12.5
																					50	3	CHI	28.9	13.8
																					51	3	CHI	26.7	12.5
																					52	3	CHI	27	13.9
																					53	3	CHI	30.1	14.8
																					54	3	CHI	22.9	11.1
																					55	3	CHI	22.5	11
																					56	3	CHI	20	10.5
																					57	3	CHI	20.5	10.7
																					58	3	CHI	21.3	11.3
																					59	3	CHI
																					60	3	CHI
																					61	1	CHI+SPI	39.1	18.2
																					62	1	CHI+SPI	30.1	15.5
																					63	1	CHI+SPI	35.8	16.9
																					64	1	CHI+SPI	29.5	15.8
																					65	1	CHI+SPI	36.7	16.1
																					66	1	CHI+SPI	40	29.5
																					67	1	CHI+SPI	32.7	15.8
																					68	1	CHI+SPI	29.5	13.3
																					69	1	CHI+SPI	25	12.6
																					70	1	CHI+SPI	29.7	14.2
																					71	1	CHI+SPI	28.9	16.3
																					72	1	CHI+SPI	24.3	16
																					73	1	CHI+SPI	23.9	11.8
																					74	1	CHI+SPI	23.4	11.9
																					75	1	CHI+SPI	21.3	10.8
																					76	1	CHI+SPI	19.7	10
																					77	1	CHI+SPI	17.8	10
																					78	1	CHI+SPI
																					79	1	CHI+SPI
																					80	1	CHI+SPI
																					81	2	CHI+SPI	36.9	17.2
																					82	2	CHI+SPI	37.1	18.9
																					83	2	CHI+SPI	32.6	15.5
																					84	2	CHI+SPI	31.7	15.8
																					85	2	CHI+SPI	31.1	14.6
																					86	2	CHI+SPI	29.2	14.8
																					87	2	CHI+SPI	29.7	15.5
																					88	2	CHI+SPI	29.6	14.1
																					89	2	CHI+SPI	27.1	14.4
																					90	2	CHI+SPI	29.6	13.2
																					91	2	CHI+SPI	29.9	13.8
																					92	2	CHI+SPI	27.4	13.6
																					93	2	CHI+SPI	25.4	12.2
																					94	2	CHI+SPI	26.7	13.2
																					95	2	CHI+SPI	25.8	12.3
																					96	2	CHI+SPI	24.4	11
																					97	2	CHI+SPI
																					98	2	CHI+SPI
																					99	2	CHI+SPI
																					100	2	CHI+SPI
																					101	3	CHI+SPI	37.6	17.8
																					102	3	CHI+SPI	34.6	15
																					103	3	CHI+SPI	34.4	16.5
																					104	3	CHI+SPI	27.4	14.9
																					105	3	CHI+SPI	38.7	17.2
																					106	3	CHI+SPI	33.1	15.5
																					107	3	CHI+SPI	31.2	14.4
																					108	3	CHI+SPI	30.2	14.6
																					109	3	CHI+SPI	26.5	13.1
																					110	3	CHI+SPI	32.8	14.1
																					111	3	CHI+SPI	24.9	13.1
																					112	3	CHI+SPI	30.3	15.9
																					113	3	CHI+SPI	26.2	12.6
																					114	3	CHI+SPI	25.5	11.5
																					115	3	CHI+SPI	24.8	11.6
																					116	3	CHI+SPI	23.2	11.7
																					117	3	CHI+SPI	20.6	10
																					118	3	CHI+SPI	21.6	10.1
																					119	3	CHI+SPI
																					120	3	CHI+SPI
																					121	1	FISH	42.1	29.7
																					122	1	FISH	37.3	18.2
																					123	1	FISH	39.5	19.2
																					124	1	FISH	42.4	19.6
																					125	1	FISH	32.3	16
																					126	1	FISH	35.7	18.8
																					127	1	FISH	35.5	17.8
																					128	1	FISH	39.5	18.2
																					129	1	FISH	36.9	17
																					130	1	FISH	35.8	17.7
																					131	1	FISH	35	16.1
																					132	1	FISH	37.9	17.2
																					133	1	FISH	36.8	16.5
																					134	1	FISH	29.5	14.2
																					135	1	FISH	33	16.2
																					136	1	FISH	30.3	14.1
																					137	1	FISH	25.5	11.8
																					138	1	FISH	25.5	11.5
																					139	1	FISH	24.1	11.6
																					140	1	FISH
																					141	2	FISH	48.9	23.3
																					142	2	FISH	41.8	17.8
																					143	2	FISH	33.3	16.2
																					144	2	FISH	35.1	16.5
																					145	2	FISH	41.2	18.3
																					146	2	FISH	34.5	16.8
																					147	2	FISH	38.9	16.3
																					148	2	FISH	36.6	17.3
																					149	2	FISH	31.3	14.1
																					150	2	FISH	31.6	15.4
																					151	2	FISH	29.6	14.2
																					152	2	FISH	30.1	14
																					153	2	FISH	25.3	12.4
																					154	2	FISH	22.8	11.7
																					155	2	FISH	21.6	11.1
																					156	2	FISH
																					157	2	FISH
																					158	2	FISH
																					159	2	FISH
																					160	2	FISH
																					161	3	FISH	48.8	22.7
																					162	3	FISH	37.7	16.2
																					163	3	FISH	32.1	15.5
																					164	3	FISH	34.7	17.2
																					165	3	FISH	38.1	17.6
																					166	3	FISH	39.5	17.5
																					167	3	FISH	35.4	16.3
																					168	3	FISH	35.8	15.2
																					169	3	FISH	35.8	17.5
																					170	3	FISH	35.1	16.4
																					171	3	FISH	36.4	17.9
																					172	3	FISH	33.1	14.6
																					173	3	FISH	29.7	14.2
																					174	3	FISH	26.2	13
																					175	3	FISH	29.5	13.5
																					176	3	FISH	24.4	12.9
																					177	3	FISH	29.8	13.1
																					178	3	FISH
																					179	3	FISH
																					180	3	FISH
																					181	1	SHRIMP	43.8	20.6
																					182	1	SHRIMP	34.9	17
																					183	1	SHRIMP	31.2	14.3
																					184	1	SHRIMP	30.1	14.3
																					185	1	SHRIMP	36.5	16.4
																					186	1	SHRIMP	29.9	14.6
																					187	1	SHRIMP	29.5	14.7
																					188	1	SHRIMP	28.1	14.5
																					189	1	SHRIMP	28.7	13.1
																					190	1	SHRIMP	28.7	12.1
																					191	1	SHRIMP	25.1	11.4
																					192	1	SHRIMP
																					193	1	SHRIMP
																					194	1	SHRIMP
																					195	1	SHRIMP
																					196	1	SHRIMP
																					197	1	SHRIMP
																					198	1	SHRIMP
																					199	1	SHRIMP
																					200	1	SHRIMP
																					201	2	SHRIMP	43.6	21.1
																					202	2	SHRIMP	32.3	16.1
																					203	2	SHRIMP	28.2	13.4
																					204	2	SHRIMP	25.4	13.1
																					205	2	SHRIMP	32.3	17.9
																					206	2	SHRIMP	32.1	15.5
																					207	2	SHRIMP	29.6	13.6
																					208	2	SHRIMP	29.6	13.5
																					209	2	SHRIMP	29.7	13.1
																					210	2	SHRIMP
																					211	2	SHRIMP
																					212	2	SHRIMP
																					213	2	SHRIMP
																					214	2	SHRIMP
																					215	2	SHRIMP
																					216	2	SHRIMP
																					217	2	SHRIMP
																					218	2	SHRIMP
																					219	2	SHRIMP
																					220	2	SHRIMP
																					221	3	SHRIMP	44.3	20.2
																					222	3	SHRIMP	46.4	21.2
																					223	3	SHRIMP	36.2	17.3
																					224	3	SHRIMP	36.3	18.8
																					225	3	SHRIMP	36.6	17.1
																					226	3	SHRIMP	35.4	15.6
																					227	3	SHRIMP	32	15.4
																					228	3	SHRIMP	30.1	14.1
																					229	3	SHRIMP	32.1	14.2
																					230	3	SHRIMP	32.3	15.7
																					231	3	SHRIMP	25.1	12.3
																					232	3	SHRIMP	26.4	10.2
																					233	3	SHRIMP	26.1	13.8
																					234	3	SHRIMP
																					235	3	SHRIMP
																					236	3	SHRIMP
																					237	3	SHRIMP
																					238	3	SHRIMP
																					239	3	SHRIMP
																					240	3	SHRIMP
																					241	1	SER	41.6	21.2
																					242	1	SER	32	15.9
																					243	1	SER	29.7	13.3
																					244	1	SER	27.9	13.8
																					245	1	SER	25.9	11.4
																					246	1	SER	27.1	11.6
																					247	1	SER	25.9	12.3
																					248	1	SER	23.6	12.7
																					249	1	SER	23.5	11.8
																					250	1	SER	21.1	10
																					251	1	SER
																					252	1	SER
																					253	1	SER
																					254	1	SER
																					255	1	SER
																					256	1	SER
																					257	1	SER
																					258	1	SER
																					259	1	SER
																					260	1	SER
																					261	2	SER	41.2	20.8
																					262	2	SER	35.7	17.9
																					263	2	SER	29.1	14
																					264	2	SER	35.3	16.1
																					265	2	SER	28.9	13.3
																					266	2	SER	23.2	10
																					267	2	SER	21.6	10.1
																					268	2	SER	24.4	10.2
																					269	2	SER	22.1	10.1
																					270	2	SER	21.6	10
																					271	2	SER	20	10
																					272	2	SER
																					273	2	SER
																					274	2	SER
																					275	2	SER
																					276	2	SER
																					277	2	SER
																					278	2	SER
																					279	2	SER
																					280	2	SER
																					281	3	SER	35.4	16.3
																					282	3	SER	32.6	16.9
																					283	3	SER	26.1	12.7
																					284	3	SER	27.4	12.2
																					285	3	SER	26.4	12.1
																					286	3	SER	24.1	11.1
																					287	3	SER	21.8	11.8
																					288	3	SER	25.1	11.5
																					289	3	SER	24.6	11.1
																					290	3	SER	20.7	10
																					291	3	SER	23.9	10
																					292	3	SER	23.1	10.2
																					293	3	SER	19.2	10
																					294	3	SER
																					295	3	SER
																					296	3	SER
																					297	3	SER
																					298	3	SER
																					299	3	SER
																					300	3	SER
																					301	1	SER+SPI	40.5	20.1
																					302	1	SER+SPI	39.8	17.3
																					303	1	SER+SPI	34.1	16.8
																					304	1	SER+SPI	33.5	15.1
																					305	1	SER+SPI	30.7	14.9
																					306	1	SER+SPI	37.5	18.2
																					307	1	SER+SPI	30.1	14.4
																					308	1	SER+SPI	30.4	14.8
																					309	1	SER+SPI	25.3	11.3
																					310	1	SER+SPI	24.3	12.5
																					311	1	SER+SPI	26.9	12.9
																					312	1	SER+SPI	24.5	10.1
																					313	1	SER+SPI	23.3	11.3
																					314	1	SER+SPI	20.5	10
																					315	1	SER+SPI	23.5	10.1
																					316	1	SER+SPI	23.1	10.2
																					317	1	SER+SPI
																					318	1	SER+SPI
																					319	1	SER+SPI
																					320	1	SER+SPI
																					321	2	SER+SPI	43.1	20
																					322	2	SER+SPI	31.9	15.6
																					323	2	SER+SPI	35.6	16.1
																					324	2	SER+SPI	31.3	14.5
																					325	2	SER+SPI	32.7	15.8
																					326	2	SER+SPI	30.6	15.1
																					327	2	SER+SPI	28.1	12.5
																					328	2	SER+SPI	29.4	14.6
																					329	2	SER+SPI	31.9	13.1
																					330	2	SER+SPI	28.2	12.6
																					331	2	SER+SPI	23.5	11.5
																					332	2	SER+SPI	23.1	11.8
																					333	2	SER+SPI	22.3	10.7
																					334	2	SER+SPI	24.6	10.1
																					335	2	SER+SPI	25.1	12.1
																					336	2	SER+SPI	21.8	10.4
																					337	2	SER+SPI
																					338	2	SER+SPI
																					339	2	SER+SPI
																					340	2	SER+SPI
																					341	3	SER+SPI	42.8	20.1
																					342	3	SER+SPI	35.6	16.9
																					343	3	SER+SPI	39.4	18.9
																					344	3	SER+SPI	34.4	16.6
																					345	3	SER+SPI	32.6	15.7
																					346	3	SER+SPI	31.1	14.6
																					347	3	SER+SPI	27.4	13.9
																					348	3	SER+SPI	25.6	12.3
																					349	3	SER+SPI	26.8	12.6
																					350	3	SER+SPI	24.3	12.7
																					351	3	SER+SPI	25.7	11.5
																					352	3	SER+SPI
																					353	3	SER+SPI
																					354	3	SER+SPI
																					355	3	SER+SPI
																					356	3	SER+SPI
																					357	3	SER+SPI
																					358	3	SER+SPI
																					359	3	SER+SPI
																					360	3	SER+SPI

## Sheet: Table S7
	Table S7: Summary of bivariate GLMs of indispensable amino acids (IAAs) and body weight of marbled crayfish Procambarus virgialis. Tryptophan not evaluated (non-accredited).
	IAA	McFadden’s R2	P<0.01 (Yes or No)
	Arginine	0.15	Y
	Histidine	--	N
	Isoleucine	0.09	Y
	Leucine	0.18	Y
	Lysine	0.13	Y
	Methionine	0.16	Y
	Phenylalanine	--	N
	Threonine	0.1	Y
	Valine	0.13	Y

## Sheet: Table S8
	Table S8: Composition of SER diet used in the experiment. Due to the proprietary nature of the commercial feed, the recipe is closed. This diet was re-pelletized as it is (100%), with 125 ml water per 500 g dry mix, and converted to dough for feed preparation.
	Sera Granugreen Nature (feed for cichlids)	Batch number: CH 0000077385
	Ingredients	Formula %
	Alfalfa meal	Undisclosed
	Brewers yeast	Undisclosed
	Carrots	Undisclosed
	Corn starch	Undisclosed
	Fish meal	Undisclosed
	Fish oil (49% OMEGA)	Undisclosed
	Garlic	Undisclosed
	Green-lipped mussel meal	Undisclosed
	Haematococcus	Undisclosed
	Herbs	Undisclosed
	Mannan oligosaccharides	Undisclosed
	Paprika	Undisclosed
	Parsley	Undisclosed
	Sea algae meal	Undisclosed
	Spinach meal	Undisclosed
	Spirulina algae meal	4 (pre-included)
	Stinging nettle meal	Undisclosed
	Wheat flour	Undisclosed
	Wheat gluten	Undisclosed
	Wheat gram meal	Undisclosed
	Additives:
	Stabilized Vit. C (L-ascorbyl monophosphate)	550 mg/kg
	Vitamin A	30.000 IU/kg
	Vitamin B1	30 mg/kg
	Vitamin B2	90 mg/kg
	Vitamin D3	1.500 IU/kg
	Vitamin E (D,L-α-tocopheryl acetate)	60 mg/kg

## Sheet: Table S9
	Table S9: Composition of SER+SPI diet used in the experiment. This diet was re-pelletized according to formula, with 125 ml water per 500 g dry mix, and converted to dough for feed preparation.
	Sera Granugreen Nature fortified with spirulina	Batch number: Made in-house
	Ingredients	Formula %
	Sera Granugreen Nature	87.1
	Spirulina, Arthrospira platensis (69.4% protein)	12.2
	Calcium carbonate, feed grade	0.7

## Sheet: Table S10
	Table S10: Composition of CHI diet used in the experiment. This diet was re-pelletized according to formula, with 125 ml water per 500 g dry mix, and converted to dough for feed preparation.
	Frozen chironomids larvae	Batch number: Made in-house
	(Source: https://www.koblasa.cz/ ; 12-15% dry matter)
	Ingredients	Formula %
	Chironomids larvae, freeze dried (>90% dry matter)	100

[truncated: 6 more sheets: Table S11, Table S12, Table S13, Figure S1, Figure S2, Figure S3]
